# Supplementary material for: Antiproliferative and Carbonic Anhydrase II Inhibitory Potential of Chemical Constituents from Lycium shawii and Aloe vera: Evidence from In Silico Target Fishing and In Vitro Testing
Source: Pharmaceuticals (Basel). 2020 May 13;13(5):94. doi: 10.3390/ph13050094 (PMC7281707; doi:10.3390/ph13050094)
Supplement: Supplementary file 1 [file pharmaceuticals-13-00094-s001.zip]

Archive with 1 entries (1 files):
- pharmaceuticals-774902-supplementary.doc
